# Supplementary material for: Cyanidin-3-O-Glucoside Ameliorates Palmitic-Acid-Induced Pancreatic Beta Cell Dysfunction by Modulating CHOP-Mediated Endoplasmic Reticulum Stress Pathways
Source: Nutrients. 2022 Apr 28;14(9):1835. doi: 10.3390/nu14091835 (PMC9103664; doi:10.3390/nu14091835)
Supplement: Supplementary file 1 [file nutrients-14-01835-s001.zip]

Archive with 1 entries (1 files):
- nutrients-1671237-supplementary.pdf
